# Supplementary material for: Modeling Versus Balancing Approaches to Addressing Instrumental Variables in Weighting: A Comparison of the Outcome‐Adaptive Lasso, Stable Balancing Weighting, and Stable Confounder Selection
Source: Pharmacoepidemiol Drug Saf. 2025 Jun 27;34(7):e70173. doi: 10.1002/pds.70173 (PMC12203767; doi:10.1002/pds.70173)
Supplement: Supplementary file 1 — Data S1. Supporting Information. [file PDS-34-e70173-s003.R]

##################
# Help functions #
##################

DR_Est_Ext = function(Ls,mydata,ps.link="logit",scs=FALSE) {
  mydata$treat = mydata$A
  # PS model
  ps.Ls <- as.formula(paste0("treat~",paste(Ls,collapse="+")))
  #ps.glm <- glm(ps.Ls,family=binomial(link = "logit"),data=mydata)
  ps.glm <- glm(ps.Ls,family=binomial(link = ps.link),data=mydata)
  ps.glm.hat <- predict.glm(ps.glm,type="response")
  ipw.ps.glm <- mydata$treat/ps.glm.hat + (1-mydata$treat)/(1-ps.glm.hat)
  #rm(ps.Ls,ps.glm,ps.glm.hat)
  
  # trim observations with extreme weights from sample
  #ipw.ps.glm[ipw.ps.glm > 1/(.Machine$double.eps*1e1)] <- 0
  
  # Outcome model fitted via weighted regression
  out.Ls <- as.formula(paste0("Y~",paste(c("treat",Ls),collapse="+")))
  if (all(0<=mydata$Y & mydata$Y<=1)) {
    # logistic regression model
    #out.lm <- glm(out.Ls,family=quasibinomial(link = "logit"),data=mydata)
    out.lm = glm(out.Ls, family = binomial, data=mydata)
  } else {
    # linear regression model
    out.lm <- lm(out.Ls,data=mydata)
  }
  # for predicting counterfactuals
  mydata.A1 <- mydata.A0 <- mydata
  mydata.A1[,"treat"] <- 1
  mydata.A0[,"treat"] <- 0
  infn.est <- (2*mydata$treat-1)*ipw.ps.glm*
    (mydata$Y - predict(out.lm,type="response")) + # residuals
    predict(out.lm,newdata=mydata.A1,type="response") -
    predict(out.lm,newdata=mydata.A0,type="response")
  # one-step plug-in estimator
  ate.hat <- mean(infn.est)
  # individual influence functions
  infn.est <- infn.est - ate.hat
  
  #if (varest==TRUE) {
  #  return( c("ate"=ate.hat,"se"=sqrt(var(infn.est)/length(infn.est))) ) 
  #} else {
  #  return( list("ate"=ate.hat,"infn"=infn.est) )  
  #}
  if(scs == TRUE){
    return( list("ate"=ate.hat,"infn"=infn.est) ) 
  }
  se = sqrt(var(infn.est)/length(infn.est))
  lb = ate.hat - 1.96 * se
  ub = ate.hat + 1.96 * se
  list(estimate = c(ate.hat, se, lb, ub), e=ps.glm.hat, 
       pr.A=predict(out.lm,type="response"),
       pr.A1=predict(out.lm,newdata=mydata.A1,type="response"),
       pr.A0=predict(out.lm,newdata=mydata.A0,type="response"))
}


ForwardSelect_DS = function(Y,X,A) {
  Y.binary <- all(0<=Y & Y<=1)
  X.names <- colnames(X)
  p <- length(X.names)
  n <- length(Y)
  X.curr <- NULL
  X.crit <- NULL
  while(length(X.curr) < p) {
    # find covariate among those not already in the model with minimin p-value
    X.cands <- X.names[!(X.names %in% X.curr)]
    Xj.crit <- sapply(X.cands, function(X.cand) {
      # create dataset with current and candidate covariates
      data.X.cand <- cbind("i"=1:n,"Y"=Y,"treat"=A,
                           X[,c(X.curr,X.cand),drop=FALSE])
      
      # treatment and outcomes models with the included covariates
      ps.X.cand <- as.formula(paste0("treat~",paste(
        c(X.curr,X.cand),collapse="+")))
      ps.X.cand.glm <- glm(ps.X.cand,family=binomial(link = "logit"),
                           data=data.X.cand)
      ps.X.cand.pv <- coef(summary(ps.X.cand.glm))[X.cand,"Pr(>|z|)"]
      
      out.X.cand <- as.formula(paste0("Y~",paste(
        c("treat",X.curr,X.cand),collapse="+")))
      
      if (Y.binary) {
        out.X.cand.lm <- glm(out.X.cand,family=binomial(link = "logit"),
                             data=data.X.cand)
        out.X.cand.pv <- coef(summary(out.X.cand.lm))[X.cand,"Pr(>|z|)"]
      } else {
        out.X.cand.lm <- lm(out.X.cand,data=data.X.cand)
        out.X.cand.pv <- coef(summary(out.X.cand.lm))[X.cand,"Pr(>|t|)"]
      }
      
      # evaluate criterion
      ps.OK <- all( !is.na(coef(summary(ps.X.cand.glm))[-1,"Pr(>|z|)"]) &
                      (coef(summary(ps.X.cand.glm))[-1,"Pr(>|z|)"]>0) )
      if (!ps.OK) {
        ps.X.cand.pv <- Inf
      }
      ## check for perfect separation in outcome model (if Y binary)
      out.OK <- TRUE
      if (Y.binary) {
        out.OK <- all( !is.na(coef(summary(out.X.cand.lm))[-1,"Pr(>|z|)"]) &
                         (coef(summary(out.X.cand.lm))[-1,"Pr(>|z|)"]>0) )
      }
      if (!out.OK) {
        out.X.cand.pv <- Inf
      }
      return( min(ps.X.cand.pv,out.X.cand.pv,na.rm=TRUE) )
    })
    if (min(Xj.crit)<=1) {
      X.add <- X.cands[which.min(Xj.crit)] # valid p-values
    } else {
      X.add <- sample(x=X.cands,size=1) # randomly select a covariate
    }
    X.curr <- c(X.curr,X.add)
    X.crit <- c(X.crit,min(Xj.crit))
  }
  return(list("ordered"=X.curr,"pvalues"=X.crit))
}

OneDRstd_Est = function(Ls,mydata,varest=FALSE) {
  # PS model
  ps.Ls <- as.formula(paste0("treat~",paste(Ls,collapse="+")))
  ps.glm <- glm(ps.Ls,family=binomial(link = "logit"),data=mydata)
  ps.glm.hat <- predict.glm(ps.glm,type="response")
  ipw.ps.glm <- mydata$treat/ps.glm.hat + (1-mydata$treat)/(1-ps.glm.hat)
  rm(ps.Ls,ps.glm,ps.glm.hat)
  
  # trim observations with extreme weights from sample
  ipw.ps.glm[ipw.ps.glm > 1/(.Machine$double.eps*1e1)] <- 0
  
  # Outcome model fitted via weighted regression
  out.Ls <- as.formula(paste0("Y~",paste(c("treat",Ls),collapse="+")))
  if (all(0<=mydata$Y & mydata$Y<=1)) {
    # logistic regression model
    out.lm <- glm(out.Ls,family=quasibinomial(link = "logit"),data=mydata,
                  weights=ipw.ps.glm)
  } else {
    # linear regression model
    out.lm <- lm(out.Ls,data=mydata,weights=ipw.ps.glm)
  }
  # for predicting counterfactuals
  mydata.A1 <- mydata.A0 <- mydata
  mydata.A1[,"treat"] <- 1
  mydata.A0[,"treat"] <- 0
  infn.est <- (2*mydata$treat-1)*ipw.ps.glm*
    (mydata$Y - predict(out.lm,type="response")) + # residuals
    predict(out.lm,newdata=mydata.A1,type="response") -
    predict(out.lm,newdata=mydata.A0,type="response")
  # one-step plug-in estimator
  ate.hat <- mean(infn.est)
  # individual influence functions
  infn.est <- infn.est - ate.hat
  
  if (varest==TRUE) {
    return( c("ate"=ate.hat,"se"=sqrt(var(infn.est)/length(infn.est))) ) 
  } else {
    return( list("ate"=ate.hat,"infn"=infn.est) )  
  }
}

TreatmentHeterogeneity = function(x,s,k=NA) {
  if (is.na(k)) k <- length(x)
  # indices for subsets of size k
  windows <- sapply(0:(length(x)-k), function(i) (1:k)+i, simplify="matrix")
  # calculate Cochran's Q for each subset
  window.summ <- apply(windows, 2, function(i) {
    xi <- x[i]
    wi <- s[i]^(-2) # weights
    wi[is.infinite(wi)] <- 0 # zero weights if zero std err
    xbarw <- weighted.mean(x=xi,w=wi)
    CochranQ <- sum(wi*((xi-xbarw)^2))
    return( CochranQ )
  })
  # index for center of each window
  names(window.summ) <- windows[median(1:k),]
  return(window.summ)
}

DiagnosticsCovariatesOrdered = function(L.ordered,mydata,k) {
  # L.ordered: sequence of ordered covariate indices
  diags.list <- lapply(1:length(L.ordered), function(x){
    OneDRstd_Est(Ls=L.ordered[1:x],mydata=mydata)
  })
  
  diags <- do.call(rbind,lapply(diags.list, "[[", "ate"))
  score.list <- do.call(rbind,lapply(diags.list, "[[", "infn"))
  # all(abs(rowMeans(score.list)) < .Machine$double.eps) # should be almost zero
  
  diags <- cbind(diags, 
                 # variance est
                 "var"=apply(score.list, 1, var)/ncol(score.list),
                 # diff in ttmt effect ests
                 "dif"=diags[,1]-diags[nrow(diags),1])
  # var est of diff
  var.diff <- sapply(1:(nrow(score.list)-1), function(j) {
    var(score.list[j,]-score.list[nrow(score.list),])/ncol(score.list)
  })
  diags <- data.frame(cbind(diags,"var.dif"=c(var.diff,0)))
  colnames(diags)[1] <- "ate"
  
  # Q statistics for given window width
  Qk <- TreatmentHeterogeneity(x=diags$dif,s=sqrt(diags$var.dif),k=k)
  crits <- as.integer(names(which.min(Qk)))
  names(crits) <- paste0("score.vs.allL.Q.",k)
  return(list("est"=diags,"selected_orbit"=crits,Qk))
}   

db_inference = function(Y, A, W, Yhat.A1, Yhat.A0, Yhat){
  infn.est = (2*A - 1) * W * (Y - Yhat) + (Yhat.A1 - Yhat.A0)
  est = mean(infn.est)
  infn.esti = infn.est - est
  se = sqrt(var(infn.esti)/length(infn.esti))
  lb = est - 1.96 * se
  ub = est + 1.96 * se
  c(est, se, lb, ub)
}

create_weights = function(fp,fA,fw){
  fw = (fp)^(-1)
  fw[fA==0] = (1 - fp[fA==0])^(-1)
  return(fw)
}  

wAMD_function = function(DataM,varlist,trt.var,wgt,beta){
  trt = untrt = diff_vec = rep(NA,length(beta)) 
  names(trt) = names(untrt) = names(diff_vec) = varlist
  for(jj in 1:length(varlist)){ 
    this.var = paste("w",varlist[jj],sep="") 
    DataM[,this.var] = DataM[,varlist[jj]] * DataM[,wgt] 
    trt[jj] = sum( DataM[DataM[,trt.var]==1, this.var ]) / sum(DataM[DataM[,trt.var]==1, wgt]) 
    untrt[jj] = sum(DataM[DataM[,trt.var]==0, this.var]) / sum(DataM[DataM[,trt.var]==0, wgt]) 
    diff_vec[jj] = abs( trt[jj] - untrt[jj] ) 
  } 
  wdiff_vec = diff_vec * abs(beta) 
  wAMD = c( sum(wdiff_vec))
  ret = list( diff_vec = diff_vec, wdiff_vec = wdiff_vec, wAMD = wAMD )
  return(ret) 
}

ess = function(W){
  (sum(W)^2)/(sum(W^2))
}

psd = function(A, W, sample.X, target.X=NULL){
  target.X = sample.X
  target.mean = apply(target.X, 2, mean)
  wm.1 = apply(sample.X[A==1,], 2, weighted.mean, w=W[A==1])
  wm.0 = apply(sample.X[A==0,], 2, weighted.mean, w=W[A==0])
  var.1 = apply(sample.X[A==1,], 2, var)
  var.0 = apply(sample.X[A==0,], 2, var)
  var.avg = (var.1 + var.0)/2
  sd.avg = sqrt(var.avg)
  #psd.1 = abs(wm.1-target.mean)/sd.avg
  #psd.0 = abs(wm.0-target.mean)/sd.avg
  psd.1 = abs(wm.1-target.mean)/sqrt(var.1)
  psd.0 = abs(wm.0-target.mean)/sqrt(var.0)
  cbind(psd.1, psd.0)
}
