# Supplementary material for: Modeling Versus Balancing Approaches to Addressing Instrumental Variables in Weighting: A Comparison of the Outcome‐Adaptive Lasso, Stable Balancing Weighting, and Stable Confounder Selection
Source: Pharmacoepidemiol Drug Saf. 2025 Jun 27;34(7):e70173. doi: 10.1002/pds.70173 (PMC12203767; doi:10.1002/pds.70173)
Supplement: Supplementary file 2 — Data S2. Supporting Information. [file PDS-34-e70173-s002.R]

#######################
# read Help functions #
#######################

source("help_functions.R")

###########################
# Load required R packages #
###########################

library(twang)
library(sbw)
library(glmnet)

####################
# Data preparation #
####################

# Load Abciximab data
data("lindner")

# Generate y for mortality outcome
lindner$y = 1 * (lindner$lifepres == 0)

# Scaling height and ejection fraction
lindner$height = (lindner$height-170)/10 
lindner$ejecfrac = (lindner$ejecfrac - 50)/10 

#################################
# Fitting PS and outcome models #
#################################

# PS model fit using the main effects of covariates
ps.mod = glm(abcix ~ stent+height+female+diabetic+acutemi+ejecfrac+ves1proc, data=lindner, family = binomial)
e = ps.mod$fitted.values

# PS model fit using squared terms of continuous covariates and 2-way interactions
glm.full = glm(abcix ~ stent+height+female+diabetic+acutemi+ejecfrac+ves1proc+
                 female*(stent+height+diabetic+acutemi+ejecfrac+ves1proc)+
                 diabetic*(stent+height+acutemi+ejecfrac+ves1proc)+
                 I(height^2) + I(ejecfrac^2) + I(ves1proc^2), data=lindner, family = binomial)

# PS
e.hat = glm.full$fitted.values

# Covariate matrix
X = model.matrix(glm.full)[,-1]
colnames(X) = paste("V",1:21, sep="")

# Generate data for analysis based on the model matrix
abcximab.data = as.data.frame(cbind(Y=lindner$y, A=lindner$abcix, X))

# Covariate names
cov.list = paste("V",1:21, sep="")

# Predict conditional outcome means
logistic.obj = DR_Est_Ext(Ls=cov.list, mydata=abcximab.data)

###############################################
# Estimate ATE using Stable Balancing Weights #
###############################################

# Setting balancing constraints
bal = list() # generate a list
bal$bal_cov = cov.list # covaraites to be balanced
bal$bal_alg = TRUE # Use bootstrap to choose an optimal delta 
bal$bal_sam = 200 # Number of bootstrap

# Run SBW
sbw_obj = sbw(dat = abcximab.data, ind = "A", out = "Y", bal = bal, 
              sol = list(sol_nam = "quadprog"), par = list(par_est = "ate", par_tar = NULL))

# AIPTW using SBW
n = nrow(lindner)
pr.A = logistic.obj$pr.A # Estimates of E[Y|A]
pr.A1 = logistic.obj$pr.A1 # Estimates of E[Y|A=1]
pr.A0 = logistic.obj$pr.A0 # Estimates of E[Y|A=0]
sbw.inft = (n * (2*abcximab.data$A - 1) * sbw_obj$dat_weights$sbw_weights * (abcximab.data$Y - pr.A)) + (pr.A1 - pr.A0) #IF
sbw.db.est = mean(sbw.inft) # AIPTW estimate
sbw.infti = sbw.inft - sbw.db.est # Centered IF
sbw.db.se = sqrt(var(sbw.infti)/n) # SE
sbw.db.lb = sbw.db.est - 1.96 * sbw.db.se # 95% LB
sbw.db.ub = sbw.db.est + 1.96 * sbw.db.se # 95% UB

# Point estimate, SE, and 95% CI
sbw.result = c(sbw.db.est, sbw.db.se, sbw.db.lb, sbw.db.ub)
round(100 * sbw.result, 1)

##################################################
# Estimate ATE using Stable Confounder Selection #
##################################################

# Generate treat variable 'treat'
abcximab.data$treat = abcximab.data$A

# Order covariates based on associations with treatment and outcome
fs = ForwardSelect_DS(Y=abcximab.data$Y, X=abcximab.data[,cov.list],A=abcximab.data$A)

# Find the orbit that produces the most stability
dc = DiagnosticsCovariatesOrdered(fs[["ordered"]], abcximab.data, 5)

# Top covariates selected by SCS
vn = variable.names(glm.full)[-1]
fs.order = as.numeric(gsub("V","",fs$ordered))
scs.list = vn[fs.order][1:11]

# AIPTW using SCS
ss.obj = dc$est[dc[["selected_orbit"]],] # AIPTW estimate and SE based on selected covariates
ss.obj = as.numeric(ss.obj)
ss.se = sqrt(ss.obj[2])
ss.lb = ss.obj[1] - 1.96 * ss.se 
ss.ub = ss.obj[1] + 1.96 * ss.se

# Point estimate, SE, and 95% CI
ss.result = c(ss.obj[1], ss.se, ss.lb, ss.ub)
round(ss.result * 100, 1)


#############################################
# Estimate ATE using Outcome Adaptive Lasso #
#############################################

# set vector of possible lambda's to try
lambda_vec = c( -10, -5, -2, -1, -0.75, -0.5, -0.25, 0.25, 0.49)
names(lambda_vec) = as.character(lambda_vec)

# lambda_n (n)^(gamma/2 - 1) = n^(gamma_convergence_factor)
gamma_convergence_factor = 2

# get the gamma value for each value in the lambda vector that corresponds to convergence factor
gamma_vals = 2*( gamma_convergence_factor - lambda_vec + 1 )
names(gamma_vals) = names(lambda_vec)

# Normlize coviarates to have mean 0 and standard deviation 1
Data = abcximab.data
var.list = cov.list
temp.mean = colMeans(Data[,var.list])
Temp.mean = matrix(temp.mean,ncol=length(var.list),nrow=nrow(Data),byrow=TRUE)
Data[,var.list] = Data[,var.list] - Temp.mean
temp.sd = apply(Data[var.list],FUN=sd,MARGIN=2)
Temp.sd = matrix(temp.sd,ncol=length(var.list),nrow=nrow(Data),byrow=TRUE)
Data[,var.list] = Data[,var.list] / Temp.sd
rm(list=c("temp.mean","Temp.mean","temp.sd","Temp.sd"))

# estimate outcome model
y.form = formula(paste("Y~A+",paste(var.list,collapse="+")))
lm.Y = glm(y.form,data=Data,family = binomial)
betaXY = coef(lm.Y)[var.list] # outcome regression coefficients

# Want to save ATE, wAMD and propensity score coefficients for each lambda value
ATE = wAMD_vec = rep(NA, length(lambda_vec))
names(ATE) = names(wAMD_vec) = names(lambda_vec)
ATE_result_sel = matrix(NA, length(lambda_vec), 4)
row.names(ATE_result_sel) = names(lambda_vec)
coeff_XA = as.data.frame(matrix(NA,nrow=length(var.list),ncol=length(lambda_vec)))
names(coeff_XA) = names(lambda_vec)
rownames(coeff_XA) = var.list

# Generate data when all subjects receive treatment or control
mydata.A1 <- mydata.A0 <- Data
mydata.A1[,"A"] <- 1
mydata.A0[,"A"] <- 0

# Fit OAL based on each parameter setting 
for( lil in names(lambda_vec) ){
  il = lambda_vec[lil]
  ig = gamma_vals[lil]
  
  lambda = n^(il)
  al.weights = abs(betaXY)^(-ig) # weights for penalty terms
  
  # Run OAL using glmnet
  logit_oal = glmnet:::glmnet.path(x=as.matrix(Data[,var.list]), y=Data$A,
                                   alpha=1,
                                   penalty.factor = al.weights,
                                   lambda = lambda,
                                   family = binomial(link = "logit"))
  
  # generate propensity score
  Data[,paste("f.pA",lil,sep="")] = predict(logit_oal, newx = as.matrix(Data[,var.list]), type = "response")[,1]
  # save propensity score coefficients
  coeff_XA[var.list,lil] = coef(logit_oal)[-1,]
  # create inverse probability of treatment weights
  Data[,paste("w",lil,sep="")] = create_weights(fp=Data[,paste("f.pA",lil,sep="")],fA=Data$A)
  # estimate weighted absolute mean different over all covaraites using this lambda to generate weights
  wAMD_vec[lil] = wAMD_function(DataM=Data,varlist=var.list,trt.var="A",
                                wgt=paste("w",lil,sep=""),beta=betaXY)$wAMD
  nonzero = which(abs(coef(logit_oal)[-1,]) > 0.0000001)
  
  y.form.nz = formula(paste("Y~A+",paste(var.list[nonzero],collapse="+")))
  lm.Y.nz = glm(y.form.nz,data=Data,family=binomial)
  betaXY.nz = coef(lm.Y.nz)[var.list[nonzero]] 
  
  pr.A1.nz = predict(lm.Y.nz, newdata=mydata.A1,type="response")
  pr.A0.nz = predict(lm.Y.nz, newdata=mydata.A0,type="response")
  pr.A.nz = predict(lm.Y.nz, type="response")
  
  ATE_result_sel[lil,] = db_inference(Y=Data$Y, A=Data$A, W=Data[,paste("w",lil,sep="")], Yhat.A1=pr.A1.nz, Yhat.A0=pr.A0.nz, Yhat=pr.A.nz)
}

# Find lambda that produces the smallest imbalance
tt = which.min(wAMD_vec)

# AIPTW based on the selected lambda
oal.result.sel = ATE_result_sel[tt,]

# Point estimate, SE, and 95% CI
round(100 * oal.result.sel, 1)


###############
# diagnostics #
###############

#########################
# effective sample size #
#########################

# Weights from SBW
sbw.W = sbw_obj$dat_weights$sbw_weights
sbw.W.0 = sbw.W[lindner$abcix == 0]
sbw.W.1 = sbw.W[lindner$abcix == 1]

ess(sbw.W.0) #effective sample size for no-abciximab group 
ess(sbw.W.1) #effective sample size for abciximab group
max(sbw.W.0)
max(sbw.W.1)

# SCS
scs.glm = glm(formula(paste("abcix~",paste(scs.list,collapse="+"))), data=lindner, family = binomial)
scs.ps = scs.glm$fitted.values
scs.W.0 = 1/(1-scs.ps[lindner$abcix == 0]) 
scs.W.0 = scs.W.0/sum(scs.W.0)
scs.W.1 = 1/scs.ps[lindner$abcix == 1] 
scs.W.1 = scs.W.1/sum(scs.W.1)
scs.W = scs.ps
scs.W[lindner$abcix == 0] = scs.W.0
scs.W[lindner$abcix == 1] = scs.W.1

ess(scs.W.0)
ess(scs.W.1)
max(scs.W.0)
max(scs.W.1)

# OAL
oal.ps = Data[,"f.pA0.49"] # OAL data with the smallest wAMD
oal.W.0 = 1/(1-oal.ps[lindner$abcix == 0]) 
oal.W.0 = oal.W.0/sum(oal.W.0)
oal.W.1 = 1/oal.ps[lindner$abcix == 1] 
oal.W.1 = oal.W.1/sum(oal.W.1)
oal.W = oal.ps
oal.W[lindner$abcix == 0] = oal.W.0
oal.W[lindner$abcix == 1] = oal.W.1

ess(oal.W.0)
ess(oal.W.1)

# GLM
glm.W.0 = 1/(1-e.hat[lindner$abcix == 0])
glm.W.0 = glm.W.0/sum(glm.W.0)
glm.W.1 = 1/e.hat[lindner$abcix == 1]
glm.W.1 = glm.W.1/sum(glm.W.1)
glm.W = e.hat
glm.W[lindner$abcix == 0] = glm.W.0
glm.W[lindner$abcix == 1] = glm.W.1

ess(glm.W.0)
ess(glm.W.1)

########################
# Weight Density plots #
########################

glm.W.1.ds = density(glm.W.1)
oal.W.1.ds = density(oal.W.1)
scs.W.1.ds = density(scs.W.1)
sbw.W.1.ds = density(sbw.W.1)

glm.W.0.ds = density(glm.W.0)
oal.W.0.ds = density(oal.W.0)
scs.W.0.ds = density(scs.W.0)
sbw.W.0.ds = density(sbw.W.0)

x11(width = 15, height = 7)
par(mfrow=c(1,2))
plot(glm.W.1.ds, lty=1, xlab = "Normalized weights", 
     ylim = range(c(glm.W.1.ds$y, oal.W.1.ds$y, scs.W.1.ds$y, sbw.W.1.ds$y)), main="Abciximab group")
lines(oal.W.1.ds, lty=2, col=2)
lines(scs.W.1.ds, lty=3, col=3)
lines(sbw.W.1.ds, lty=4, col=4)
legend("topright", lty=1:4, legend = c("GLM", "OAL","SCS","SBW"), col=1:4)
plot(glm.W.0.ds, lty=1, xlab = "Normalized weights", 
     ylim = range(c(glm.W.0.ds$y, oal.W.0.ds$y, scs.W.0.ds$y, sbw.W.0.ds$y)), main="no-Abciximab group")
lines(oal.W.0.ds, lty=2, col=2)
lines(scs.W.0.ds, lty=3, col=3)
lines(sbw.W.0.ds, lty=4, col=4)
legend("topright", lty=1:4, legend = c("GLM", "OAL","SCS","SBW"), col=1:4)

######################################
# population standardized difference #
######################################

(psd.unw = psd(A=lindner$abcix, W=rep(1,nrow(X)), sample.X=X))
(psd.sbw = psd(A=lindner$abcix, W=sbw.W, sample.X=X))
(psd.scs = psd(A=lindner$abcix, W=scs.W, sample.X=X))
(psd.oal = psd(A=lindner$abcix, W=oal.W, sample.X=X))
(psd.glm = psd(A=lindner$abcix, W=glm.W, sample.X=X))

psd.trt = data.frame(Crude=psd.unw[,1],GLM=psd.glm[,1],  OAL=psd.oal[,1], SCS=psd.scs[,1], SBW=psd.sbw[,1])
psd.ctl = data.frame(Crude=psd.unw[,2],GLM=psd.glm[,2],  OAL=psd.oal[,2], SCS=psd.scs[,2], SBW=psd.sbw[,2])

x11(width = 15, height = 7)
par(mfrow=c(1,2))
boxplot(psd.trt, main="PSD for Abciximab group")
abline(h=0.1, col="grey")
boxplot(psd.ctl, main="PSD for no-Abciximab group")
abline(h=0.1, col="grey")
